# Supplementary material for: The Design of Diatomite/TiO2/MoS2/Nitrogen-Doped Carbon Nanofiber Composite Separators for Lithium–Sulfur Batteries
Source: Materials (Basel). 2025 Aug 4;18(15):3654. doi: 10.3390/ma18153654 (PMC12348443; doi:10.3390/ma18153654)
Supplement: Supplementary file 1 [file materials-18-03654-s001.zip]

Archive with 1 entries (1 files):
- materials-3765906-supplementary.pdf
